# Supplementary material for: The Role of Sclerostin in Rheumatic Diseases: A Review
Source: J Clin Med. 2023 Sep 28;12(19):6248. doi: 10.3390/jcm12196248 (PMC10573925; doi:10.3390/jcm12196248)
Supplement: Supplementary file 1 [file jcm-12-06248-s001.zip]

Archive with 1 entries (1 files):
- jcm-2592395-supplementary.pdf
